# Supplementary material for: Transcriptomic Signatures of Trichomonas vaginalis Isolates That Exhibit Low, Intermediate, and High In Vitro Resistance to Metronidazole
Source: Microorganisms. 2026 Jun 12;14(6):1314. doi: 10.3390/microorganisms14061314 (PMC13303814; doi:10.3390/microorganisms14061314)
Supplement: Supplementary file 1 [file microorganisms-14-01314-s001.zip]

Archive with 2 entries (2 files):
- microorganisms-4291912-Supplementary Figures.pdf
- microorganisms-4291912-Supplementary Tables.pdf
